# Supplementary material for: Sea-ATI unravels novel vocabularies of plant active cistrome
Source: Nucleic Acids Res. 2023 Oct 18;51(21):11568–83. doi: 10.1093/nar/gkad853 (PMC10681729; doi:10.1093/nar/gkad853)
Supplement: gkad853_Supplemental_Files [file gkad853_supplemental_files.zip]

Archive with 2 entries (2 files):
- Supplemental_figures_seaATI_20230711.pdf
- Supplemental_tables_seaATI_20230809.xlsx
