# Supplementary material for: Sea-ATI unravels novel vocabularies of plant active cistrome
Source: Nucleic Acids Res. 2023 Oct 18;51(21):11568–83. doi: 10.1093/nar/gkad853 (PMC10681729; doi:10.1093/nar/gkad853)
Supplement: gkad853_Supplemental_Files [file gkad853_supplemental_files.zip › Supplemental_tables_seaATI_20230809.xlsx]

## Sheet: S1_DNA_sequences
Table S1 - Sequence information for DNA ligands
This table contains sequence information of all oligos used in sea-ATI and for library preparation of genomic DNA (gDNA)
The PCR_primers are used to amplify sea-ATI ligands between cycles, and to synthesize double-stranded ligands from the ordered single-stranded oligos
Before sequencing, all libraries are amplified using the PE_PCR_primers to add barcode and necessary sequences for the Illumina flowcell
Oligos for gDNA library prepration
	Adapter for Illumina(Y-tpye)	5′-ACACTCTTTCCCTACACGACGCTCTTCCGATC-s-T-3′
		5’-p-GATCGGAAGAGCACACGTCTGAACTCCAGTC-3’
	PE_PCR_primer (forward)	AATGATACGGCGACCACCGAGATCTACACTCTTTCCCTACACGACGCTCTTCC
	PE_PCR_primer (reverse) are the same as for sea-ATI
Oligos for sea-ATI
	sea-ATI ligand	GCGTCAGATGTGTATAAGAGACAGnnnnnnnnnnnnnnnnnnnnnnnnnnnnnnAGATCGGAAGAGCACACGTCTG
	PCR_primer (forward)	GCGTCAGATGTGTATAAGAGACAG
	PCR_primer (reverse)	CAGACGTGTGCTCTTCCG
	PE_PCR_primer (forward)	AATGATACGGCGACCACCGAGATCTACACTCGTCGGCAGCGTCAGATGTGTATAAGAGACAG
	PE_PCR_primer (reverse, with bases corresponding to the barcodes in lower case)
	Barcode	Sequence
	AGCGCGGG	CAAGCAGAAGACGGCATACGAGATcccgcgctGTGACTGGAGTTCAGACGTGTGCTCTTCCG
	TAAGCAAT	CAAGCAGAAGACGGCATACGAGATattgcttaGTGACTGGAGTTCAGACGTGTGCTCTTCCG
	TGTCCTGG	CAAGCAGAAGACGGCATACGAGATccaggacaGTGACTGGAGTTCAGACGTGTGCTCTTCCG
	AATTTAAG	CAAGCAGAAGACGGCATACGAGATcttaaattGTGACTGGAGTTCAGACGTGTGCTCTTCCG
	GAACCTCA	CAAGCAGAAGACGGCATACGAGATtgaggttcGTGACTGGAGTTCAGACGTGTGCTCTTCCG
	ACTCCGGA	CAAGCAGAAGACGGCATACGAGATtccggagtGTGACTGGAGTTCAGACGTGTGCTCTTCCG
	GAGACAAT	CAAGCAGAAGACGGCATACGAGATattgtctcGTGACTGGAGTTCAGACGTGTGCTCTTCCG
	GGACAAGT	CAAGCAGAAGACGGCATACGAGATacttgtccGTGACTGGAGTTCAGACGTGTGCTCTTCCG
	ATAGGTAA	CAAGCAGAAGACGGCATACGAGATttacctatGTGACTGGAGTTCAGACGTGTGCTCTTCCG
	TCCCAGTT	CAAGCAGAAGACGGCATACGAGATaactgggaGTGACTGGAGTTCAGACGTGTGCTCTTCCG
	ATGATGTG	CAAGCAGAAGACGGCATACGAGATcacatcatGTGACTGGAGTTCAGACGTGTGCTCTTCCG
	AATCCCGG	CAAGCAGAAGACGGCATACGAGATccgggattGTGACTGGAGTTCAGACGTGTGCTCTTCCG
	TCTACTCT	CAAGCAGAAGACGGCATACGAGATagagtagaGTGACTGGAGTTCAGACGTGTGCTCTTCCG
	CAACAAAA	CAAGCAGAAGACGGCATACGAGATttttgttgGTGACTGGAGTTCAGACGTGTGCTCTTCCG
	CTGTACAG	CAAGCAGAAGACGGCATACGAGATctgtacagGTGACTGGAGTTCAGACGTGTGCTCTTCCG
	GTCACTGT	CAAGCAGAAGACGGCATACGAGATacagtgacGTGACTGGAGTTCAGACGTGTGCTCTTCCG
	GAATCATC	CAAGCAGAAGACGGCATACGAGATgatgattcGTGACTGGAGTTCAGACGTGTGCTCTTCCG
	TAAATACA	CAAGCAGAAGACGGCATACGAGATtgtatttaGTGACTGGAGTTCAGACGTGTGCTCTTCCG
	ATGTAAGC	CAAGCAGAAGACGGCATACGAGATgcttacatGTGACTGGAGTTCAGACGTGTGCTCTTCCG
	GAACTATG	CAAGCAGAAGACGGCATACGAGATcatagttcGTGACTGGAGTTCAGACGTGTGCTCTTCCG
	CTGACTTT	CAAGCAGAAGACGGCATACGAGATaaagtcagGTGACTGGAGTTCAGACGTGTGCTCTTCCG
	CACTAAAG	CAAGCAGAAGACGGCATACGAGATctttagtgGTGACTGGAGTTCAGACGTGTGCTCTTCCG
	CCACAATC	CAAGCAGAAGACGGCATACGAGATgattgtggGTGACTGGAGTTCAGACGTGTGCTCTTCCG
	CATGAGGA	CAAGCAGAAGACGGCATACGAGATtcctcatgGTGACTGGAGTTCAGACGTGTGCTCTTCCG
	GCCACAGT	CAAGCAGAAGACGGCATACGAGATactgtggcGTGACTGGAGTTCAGACGTGTGCTCTTCCG
	ATCGGGTT	CAAGCAGAAGACGGCATACGAGATaacccgatGTGACTGGAGTTCAGACGTGTGCTCTTCCG
	GTGTCGGA	CAAGCAGAAGACGGCATACGAGATtccgacacGTGACTGGAGTTCAGACGTGTGCTCTTCCG
	TAGTGAAT	CAAGCAGAAGACGGCATACGAGATattcactaGTGACTGGAGTTCAGACGTGTGCTCTTCCG
	GTTAGTTA	CAAGCAGAAGACGGCATACGAGATtaactaacGTGACTGGAGTTCAGACGTGTGCTCTTCCG
	GGTTGAGT	CAAGCAGAAGACGGCATACGAGATactcaaccGTGACTGGAGTTCAGACGTGTGCTCTTCCG
	TCTCGCAT	CAAGCAGAAGACGGCATACGAGATatgcgagaGTGACTGGAGTTCAGACGTGTGCTCTTCCG
	CGTCTGAA	CAAGCAGAAGACGGCATACGAGATttcagacgGTGACTGGAGTTCAGACGTGTGCTCTTCCG
	ACCCGGCG	CAAGCAGAAGACGGCATACGAGATcgccgggtGTGACTGGAGTTCAGACGTGTGCTCTTCCG
	CACAATTT	CAAGCAGAAGACGGCATACGAGATaaattgtgGTGACTGGAGTTCAGACGTGTGCTCTTCCG
	GGGAGACT	CAAGCAGAAGACGGCATACGAGATagtctcccGTGACTGGAGTTCAGACGTGTGCTCTTCCG
	GTTCACAA	CAAGCAGAAGACGGCATACGAGATttgtgaacGTGACTGGAGTTCAGACGTGTGCTCTTCCG
	CATAATTC	CAAGCAGAAGACGGCATACGAGATgaattatgGTGACTGGAGTTCAGACGTGTGCTCTTCCG
	CGGGATAC	CAAGCAGAAGACGGCATACGAGATgtatcccgGTGACTGGAGTTCAGACGTGTGCTCTTCCG
	TTAAACTC	CAAGCAGAAGACGGCATACGAGATgagtttaaGTGACTGGAGTTCAGACGTGTGCTCTTCCG
	GTGAATAT	CAAGCAGAAGACGGCATACGAGATatattcacGTGACTGGAGTTCAGACGTGTGCTCTTCCG
	ATGGGCGC	CAAGCAGAAGACGGCATACGAGATgcgcccatGTGACTGGAGTTCAGACGTGTGCTCTTCCG
	GCATTCGG	CAAGCAGAAGACGGCATACGAGATccgaatgcGTGACTGGAGTTCAGACGTGTGCTCTTCCG
	TAAAACCT	CAAGCAGAAGACGGCATACGAGATaggttttaGTGACTGGAGTTCAGACGTGTGCTCTTCCG
	TATCCCCC	CAAGCAGAAGACGGCATACGAGATgggggataGTGACTGGAGTTCAGACGTGTGCTCTTCCG
	GGGAGAAA	CAAGCAGAAGACGGCATACGAGATtttctcccGTGACTGGAGTTCAGACGTGTGCTCTTCCG
	TCTGCTGG	CAAGCAGAAGACGGCATACGAGATccagcagaGTGACTGGAGTTCAGACGTGTGCTCTTCCG
	CTTGGGGG	CAAGCAGAAGACGGCATACGAGATcccccaagGTGACTGGAGTTCAGACGTGTGCTCTTCCG
	GCAGTATA	CAAGCAGAAGACGGCATACGAGATtatactgcGTGACTGGAGTTCAGACGTGTGCTCTTCCG
	CCGCTGGT	CAAGCAGAAGACGGCATACGAGATaccagcggGTGACTGGAGTTCAGACGTGTGCTCTTCCG
	GAGTGACG	CAAGCAGAAGACGGCATACGAGATcgtcactcGTGACTGGAGTTCAGACGTGTGCTCTTCCG
	CGAGGGTT	CAAGCAGAAGACGGCATACGAGATaaccctcgGTGACTGGAGTTCAGACGTGTGCTCTTCCG
	GCGTAGGG	CAAGCAGAAGACGGCATACGAGATccctacgcGTGACTGGAGTTCAGACGTGTGCTCTTCCG
	TCTTCAAG	CAAGCAGAAGACGGCATACGAGATcttgaagaGTGACTGGAGTTCAGACGTGTGCTCTTCCG
	TCGCACTG	CAAGCAGAAGACGGCATACGAGATcagtgcgaGTGACTGGAGTTCAGACGTGTGCTCTTCCG
	ATCTCCTC	CAAGCAGAAGACGGCATACGAGATgaggagatGTGACTGGAGTTCAGACGTGTGCTCTTCCG
	CATTTCCT	CAAGCAGAAGACGGCATACGAGATaggaaatgGTGACTGGAGTTCAGACGTGTGCTCTTCCG
	GCGTGATC	CAAGCAGAAGACGGCATACGAGATgatcacgcGTGACTGGAGTTCAGACGTGTGCTCTTCCG
	ACCTACTT	CAAGCAGAAGACGGCATACGAGATaagtaggtGTGACTGGAGTTCAGACGTGTGCTCTTCCG
	AGCGGCTA	CAAGCAGAAGACGGCATACGAGATtagccgctGTGACTGGAGTTCAGACGTGTGCTCTTCCG
	GCTCGTTC	CAAGCAGAAGACGGCATACGAGATgaacgagcGTGACTGGAGTTCAGACGTGTGCTCTTCCG
	AGGCTAGG	CAAGCAGAAGACGGCATACGAGATcctagcctGTGACTGGAGTTCAGACGTGTGCTCTTCCG
	TTTGTTCA	CAAGCAGAAGACGGCATACGAGATtgaacaaaGTGACTGGAGTTCAGACGTGTGCTCTTCCG
	CACGCTCG	CAAGCAGAAGACGGCATACGAGATcgagcgtgGTGACTGGAGTTCAGACGTGTGCTCTTCCG
	GTTCGACA	CAAGCAGAAGACGGCATACGAGATtgtcgaacGTGACTGGAGTTCAGACGTGTGCTCTTCCG
	CGGTCTAC	CAAGCAGAAGACGGCATACGAGATgtagaccgGTGACTGGAGTTCAGACGTGTGCTCTTCCG
	ATGACGAA	CAAGCAGAAGACGGCATACGAGATttcgtcatGTGACTGGAGTTCAGACGTGTGCTCTTCCG
	TTTTACTT	CAAGCAGAAGACGGCATACGAGATaagtaaaaGTGACTGGAGTTCAGACGTGTGCTCTTCCG
	TAGCTAAC	CAAGCAGAAGACGGCATACGAGATgttagctaGTGACTGGAGTTCAGACGTGTGCTCTTCCG
	GGACGGGA	CAAGCAGAAGACGGCATACGAGATtcccgtccGTGACTGGAGTTCAGACGTGTGCTCTTCCG
	CCGTAATC	CAAGCAGAAGACGGCATACGAGATgattacggGTGACTGGAGTTCAGACGTGTGCTCTTCCG
	ACATAATC	CAAGCAGAAGACGGCATACGAGATgattatgtGTGACTGGAGTTCAGACGTGTGCTCTTCCG
	TCTGTATT	CAAGCAGAAGACGGCATACGAGATaatacagaGTGACTGGAGTTCAGACGTGTGCTCTTCCG
	ATGCGACA	CAAGCAGAAGACGGCATACGAGATtgtcgcatGTGACTGGAGTTCAGACGTGTGCTCTTCCG
	TGCTACCG	CAAGCAGAAGACGGCATACGAGATcggtagcaGTGACTGGAGTTCAGACGTGTGCTCTTCCG
	TCGCCCAG	CAAGCAGAAGACGGCATACGAGATctgggcgaGTGACTGGAGTTCAGACGTGTGCTCTTCCG
	ATGTTGCG	CAAGCAGAAGACGGCATACGAGATcgcaacatGTGACTGGAGTTCAGACGTGTGCTCTTCCG
	GATTGGTC	CAAGCAGAAGACGGCATACGAGATgaccaatcGTGACTGGAGTTCAGACGTGTGCTCTTCCG
	CATTCTTA	CAAGCAGAAGACGGCATACGAGATtaagaatgGTGACTGGAGTTCAGACGTGTGCTCTTCCG
	CCGTGTCC	CAAGCAGAAGACGGCATACGAGATggacacggGTGACTGGAGTTCAGACGTGTGCTCTTCCG
	CCATCTAT	CAAGCAGAAGACGGCATACGAGATatagatggGTGACTGGAGTTCAGACGTGTGCTCTTCCG
	CGTGGATA	CAAGCAGAAGACGGCATACGAGATtatccacgGTGACTGGAGTTCAGACGTGTGCTCTTCCG
	TCGATAAC	CAAGCAGAAGACGGCATACGAGATgttatcgaGTGACTGGAGTTCAGACGTGTGCTCTTCCG
	ATGGTGGA	CAAGCAGAAGACGGCATACGAGATtccaccatGTGACTGGAGTTCAGACGTGTGCTCTTCCG
	AGCAGCGT	CAAGCAGAAGACGGCATACGAGATacgctgctGTGACTGGAGTTCAGACGTGTGCTCTTCCG
	CGGAGCTC	CAAGCAGAAGACGGCATACGAGATgagctccgGTGACTGGAGTTCAGACGTGTGCTCTTCCG
	GTCACCAA	CAAGCAGAAGACGGCATACGAGATttggtgacGTGACTGGAGTTCAGACGTGTGCTCTTCCG
	TAAGGAGT	CAAGCAGAAGACGGCATACGAGATactccttaGTGACTGGAGTTCAGACGTGTGCTCTTCCG
	CACTATTA	CAAGCAGAAGACGGCATACGAGATtaatagtgGTGACTGGAGTTCAGACGTGTGCTCTTCCG
	ACGAACTT	CAAGCAGAAGACGGCATACGAGATaagttcgtGTGACTGGAGTTCAGACGTGTGCTCTTCCG
	CCGGCAGA	CAAGCAGAAGACGGCATACGAGATtctgccggGTGACTGGAGTTCAGACGTGTGCTCTTCCG
	TATCAATG	CAAGCAGAAGACGGCATACGAGATcattgataGTGACTGGAGTTCAGACGTGTGCTCTTCCG
	GGTGGGGC	CAAGCAGAAGACGGCATACGAGATgccccaccGTGACTGGAGTTCAGACGTGTGCTCTTCCG
	ACTCATTA	CAAGCAGAAGACGGCATACGAGATtaatgagtGTGACTGGAGTTCAGACGTGTGCTCTTCCG
	CCTCGGCA	CAAGCAGAAGACGGCATACGAGATtgccgaggGTGACTGGAGTTCAGACGTGTGCTCTTCCG
	ACAGAGCG	CAAGCAGAAGACGGCATACGAGATcgctctgtGTGACTGGAGTTCAGACGTGTGCTCTTCCG
	AGGACCGA	CAAGCAGAAGACGGCATACGAGATtcggtcctGTGACTGGAGTTCAGACGTGTGCTCTTCCG

## Sheet: S2_ATI_motifs
Table S2 - Curated Motif Models from Plant sea-ATI Assays
From the silique, stem, cotyledon, root, callus, PSB-D cell line of A. thaliana, and shoot of C. fungigraminus, in total 41 distinct binding models were collected.
	No.	Each motif in the curated set is assigned with a number ID, serving as the uniq identifier
	isNew	TRUE if the motif is different from motifs in previous datasets of plant motifs (plantTFDB, plantPAN, Homer collections)
	not_Similar	TRUE if the motif is distinctly different from reported motifs thus family assignment is not possible
	Name	TF names assigned to the motif (according to the most similar reported motif)
	Family	TF families assigned to the motif (according to the most similar reported motif)
	Closest_Gene_ID	Gene_ID of the most similar reported motif
	Closest_TF	TF name of the most similar reported motif
	Category	All motis are classified into 3 categories - "Reported", "Similar", and "Distinct" - according to values in the "isNew" and "not_similar" column
	No. (ID)	isNew	not_similar	Name	Family	Closest_Gene_ID	Closest_TF	Category
	1	FALSE	FALSE	NAC083	NAC	AT5G13180	NAC083	Reported
	2	FALSE	FALSE	bHLH58	bHLH	AT4G36540	bHLH58	Reported
	3	TRUE	TRUE	unknown	unknown	AT2G04880	WRKY1	Distinct
	4	FALSE	FALSE	bHLH18	bHLH	AT2G22750	bHLH18	Reported
	5	FALSE	FALSE	bZIP69	bZIP	AT1G06070	bZIP69	Reported
	6	FALSE	FALSE	bZIP56	bZIP	AT5G11260	bZIP56	Reported
	7	FALSE	FALSE	TCP7	TCP	AT5G23280	TCP7	Reported
	8	TRUE	TRUE	bZIP	bZIP	AT1G06850	bZIP52	Distinct
	9	TRUE	FALSE	WRKY	WRKY	AT4G01720	WRKY47	Similar
	10	FALSE	FALSE	WRKY22	WRKY	AT4G01250	WRKY22	Reported
	11	FALSE	FALSE	WRKY15	WRKY	AT2G23320	WRKY15	Reported
	12	TRUE	FALSE	WRKY	WRKY	AT4G01720	WRKY47	Similar
	13	FALSE	FALSE	WRKY38	WRKY	AT5G22570	WRKY38	Reported
	14	TRUE	FALSE	WRKY	WRKY	AT2G46130	WRKY	Similar
	15	TRUE	FALSE	WRKY	WRKY	AT1G62300	WRKY6	Similar
	16	TRUE	FALSE	WRKY	WRKY	AT5G26170	WRKY50	Similar
	17	TRUE	FALSE	NAC	NAC	AT3G49530	NAC062	Similar
	18	FALSE	FALSE	HSFB2A	HSF	AT5G62020	HSFB2A	Reported
	19	FALSE	FALSE	AT4G00250	GeBP	AT4G00250	AT4G00250	Reported
	20	FALSE	FALSE	SPL13B	SBP	AT5G50670	SPL13B	Reported
	21	FALSE	FALSE	bZIP53	bZIP	AT3G62420	bZIP53	Reported
	22	TRUE	FALSE	bZIP	bZIP	AT1G22070	bZIP22	Similar
	23	TRUE	TRUE	unknown	unknown	AT2G26960	MYB81	Distinct
	24	TRUE	TRUE	unknown	unknown	AT2G26960	MYB81	Distinct
	25	TRUE	TRUE	unknown	unknown	AT1G13260	RAV1	Distinct
	26	TRUE	TRUE	unknown	unknown	AT1G45249	ABF2	Distinct
	27	TRUE	TRUE	unknown	unknown	AT3G46090	ZAT72	Distinct
	28	FALSE	FALSE	CAMTA1	CAMTA	AT5G09410	CAMTA1	Reported
	29	TRUE	FALSE	CAMTA	CAMTA	AT4G16150	CAMTA5	Similar
	30	TRUE	TRUE	unknown	unknown	AT5G06960	bZIP26	Distinct
	31	FALSE	FALSE	ERF	ERF	AT4G16750	AT4G16750	Reported
	32	TRUE	TRUE	unknown	unknown	AT2G22540	AGL22	Distinct
	33	TRUE	TRUE	unknown	unknown	AT1G47655	AT1G47655	Distinct
	34	TRUE	TRUE	unknown	unknown	AT2G46590	AT2G46590	Distinct
	35	FALSE	FALSE	G2-like	G2-like	AT4G37180	AT4G37180	Reported
	36	TRUE	TRUE	unknown	unknown	AT1G68550	AT1G68550	Distinct
	37	TRUE	TRUE	unknown	unknown	AT2G36610	AT2G36610	Distinct
	38	TRUE	FALSE	bHLH	bHLH	AT1G59640	bHLH31	Similar
	39	TRUE	TRUE	unknown	unknown	AT1G14900	HMGA	Distinct
	40	TRUE	TRUE	unknown	unknown	AT1G47655	AT1G47655	Distinct
	41	FALSE	FALSE	GTL	Trihelix	AT1G33240	GTL1	Reported
	ATI_motif No.1
	Motif name: 1_NAC083
	Alternate name: Unknown
	Alphabet: DNA
	Type: PCM
	Strands: +
	Total IC: 12.12
	Pseudocount: 1
	Consensus: TTMCGTGNNSNNCACGCAA
	Target sites: 5259
	T T M C G T G N N S N N C A C G C A A
	A 944 886 2382 234 120 145 464 727 691 598 1635 1635 275 4698 466 192 241 3164 3275
	C 517 446 1586 4635 142 721 224 1830 1272 1985 1799 1205 4293 166 4459 259 3115 717 527
	G 485 1135 1000 152 3752 195 4369 1537 1914 2109 1143 1684 250 257 165 4659 1160 701 495
	T 3313 2792 291 238 1245 4198 202 1165 1382 567 682 735 441 138 169 149 743 677 962
	ATI_motif No.2
	Motif name: 2_bHLH58
	Alternate name: Unknown
	Alphabet: DNA
	Type: PCM
	Strands: +
	Total IC: 2.6
	Pseudocount: 1
	Consensus: NGCACGTGCN
	Target sites: 907
	N G C A C G T G C N
	A 156 129 155 525 123 152 118 153 146 426
	C 152 166 491 143 505 136 133 138 459 178
	G 192 468 124 149 132 501 133 471 153 143
	T 407 144 137 90 147 118 523 145 149 160
	ATI_motif No.3
	Motif name: 3_unknown
	Alternate name: Unknown
	Alphabet: DNA
	Type: PCM
	Strands: +
	Total IC: 14.57
	Pseudocount: 1
	Consensus: YGYGTTCACACYD
	Target sites: 14621
	Y G Y G T T C A C A C Y D
	A 1840 904 231 884 170 269 585 13589 314 13700 299 1195 3882
	C 7453 1049 7680 182 196 274 13222 390 13513 282 12670 4100 1755
	G 1093 12367 280 13031 225 142 332 326 357 427 196 2425 4612
	T 4235 301 6430 524 14030 13936 482 316 437 212 1456 6901 4372
	ATI_motif No.4
	Motif name: 4_bHLH18
	Alternate name: Unknown
	Alphabet: DNA
	Type: PCM
	Strands: +
	Total IC: 7.79
	Pseudocount: 1
	Consensus: NACGTGWWWCACGTN
	Target sites: 1477
	Extra info: [iclength] 0.519280434591088
	N A C G T G W W W C A C G T N
	A 344 940 96 105 122 147 633 589 644 278 974 153 156 176 239
	C 598 138 1065 126 187 132 78 117 106 938 158 1074 152 212 232
	G 273 208 136 1120 153 978 94 106 50 120 191 145 1065 136 629
	T 262 191 180 126 1015 220 672 665 677 141 154 105 104 953 377
	ATI_motif No.5
	Motif name: 5_bZIP69
	Alternate name: Unknown
	Alphabet: DNA
	Type: PCM
	Strands: +
	Total IC: 5.68
	Pseudocount: 1
	Consensus: NACAGCTGKCA
	Target sites: 3973
	Extra info: [iclength] 0.515957898458013
	N A C A G C T G K C A
	A 982 2417 562 3141 798 399 250 529 292 755 2304
	C 573 961 2615 270 490 2517 324 316 206 2506 519
	G 1292 304 328 276 2353 524 308 2626 1785 324 555
	T 1126 291 468 286 332 533 3091 502 1690 388 595
	ATI_motif No.6
	Motif name: 6_bZIP56
	Alternate name: Unknown
	Alphabet: DNA
	Type: PCM
	Strands: +
	Total IC: 13.53
	Pseudocount: 1
	Consensus: NGMCACGTGKCA
	Target sites: 6785
	N G M C A C G T G K C A
	A 820 277 1817 114 6350 93 86 97 128 123 954 3470
	C 1399 332 4721 6360 129 6433 108 205 214 174 5237 1171
	G 1180 5166 102 182 187 179 6481 160 6289 4705 320 1323
	T 3386 1010 145 129 119 80 110 6323 154 1783 274 821
	ATI_motif No.7
	Motif name: 7_TCP7
	Alternate name: Unknown
	Alphabet: DNA
	Type: PCM
	Strands: +
	Total IC: 17.04
	Pseudocount: 1
	Consensus: GTGGGNCCCAC
	Target sites: 5240
	Extra info: [iclength] 1.54864945704306
	G T G G G N C C C A C
	A 134 51 117 44 118 949 56 47 40 5013 49
	C 120 117 33 62 30 1728 5034 5080 5044 49 4978
	G 4929 46 5047 5093 5032 1658 25 68 40 123 84
	T 57 5026 43 41 60 905 125 45 116 55 129
	ATI_motif No.8
	Motif name: 8_bZIP
	Alternate name: Unknown
	Alphabet: DNA
	Type: PCM
	Strands: +
	Total IC: 7.76
	Pseudocount: 1
	Consensus: TGCCASSSTGGCA
	Target sites: 2648
	Extra info: [iclength] 0.596736170256857
	T G C C A S S S T G G C A
	A 264 158 514 206 1775 324 84 95 256 161 173 260 1399
	C 633 238 1705 2094 268 1025 1232 1217 311 217 291 1968 311
	G 335 1947 274 191 310 1205 1263 1014 303 2106 1708 242 652
	T 1416 305 155 157 295 94 69 322 1778 164 476 178 286
	ATI_motif No.9
	Motif name: 9_WRKY
	Alternate name: Unknown
	Alphabet: DNA
	Type: PCM
	Strands: +
	Total IC: 12.84
	Pseudocount: 1
	Consensus: NNRGTCAACGGTCNN
	Target sites: 11809
	N N R G T C A A C G G T C N N
	A 4755 4335 5678 323 203 346 11042 10855 633 570 701 1114 1367 5235 5062
	C 2613 2888 728 163 248 10906 327 264 10314 385 2064 987 7690 2350 2024
	G 2010 1689 4502 10827 306 323 240 384 236 10476 8018 1041 1185 2104 2443
	T 2431 2897 901 496 11052 234 200 306 626 378 1026 8667 1567 2120 2280
	ATI_motif No.10
	Motif name: 10_WRKY22
	Alternate name: Unknown
	Alphabet: DNA
	Type: PCM
	Strands: +
	Total IC: 12.03
	Pseudocount: 1
	Consensus: NAAAAGTCAACN
	Target sites: 64838
	Extra info: [iclength] 1.00251703275704
	N A A A A G T C A A C N
	A 26277 33122 47855 54003 58101 3324 1589 2025 61989 60415 14213 13580
	C 12445 8809 3580 1720 851 1287 1019 60424 1283 904 41043 11380
	G 13822 12634 6183 2097 3621 57824 758 1102 751 2268 2956 29680
	T 12294 10273 7220 7018 2265 2403 61472 1287 815 1251 6626 10198
	ATI_motif No.11
	Motif name: 11_WRKY15
	Alternate name: Unknown
	Alphabet: DNA
	Type: PCM
	Strands: +
	Total IC: 16.78
	Pseudocount: 1
	Consensus: NAAAGTCAACGN
	Target sites: 51262
	Extra info: [iclength] 1.39874864506713
	N A A A G T C A A C G N
	A 23330 40147 45777 49034 151 151 197 50696 50499 1189 1888 6476
	C 8190 2616 986 214 104 193 50760 178 101 48655 1773 23073
	G 13089 4560 1287 1681 50830 100 103 239 517 426 45437 14743
	T 6653 3939 3212 333 177 50818 202 149 145 992 2164 6970
	ATI_motif No.12
	Motif name: 12_WRKY
	Alternate name: Unknown
	Alphabet: DNA
	Type: PCM
	Strands: +
	Total IC: 15.49
	Pseudocount: 1
	Consensus: RGTCAACGCGTTGACY
	Target sites: 4145
	R G T C A A C G C G T T G A C Y
	A 1766 188 214 213 3589 3505 717 211 247 344 227 180 190 3618 228 443
	C 513 227 174 3543 205 132 2999 593 2960 126 250 174 165 179 3542 1479
	G 1441 3525 163 209 182 280 131 3097 699 2938 186 196 3603 155 184 484
	T 425 205 3594 180 169 228 298 244 239 737 3482 3595 187 193 191 1739
	ATI_motif No.13
	Motif name: 13_WRKY38
	Alternate name: Unknown
	Alphabet: DNA
	Type: PCM
	Strands: +
	Total IC: 12.2
	Pseudocount: 1
	Consensus: NNNNNCGGTCAACGN
	Target sites: 22300
	Extra info: [iclength] 0.813456175102604
	N N N N N C G G T C A A C G N
	A 4010 4173 4558 9926 8398 3759 3403 246 238 293 21304 20706 2395 2164 3303
	C 4305 4140 9323 4618 5914 11859 480 220 324 21457 440 270 18094 1871 8238
	G 9057 4186 4811 3990 3465 1760 18130 21540 173 219 231 992 664 16085 6872
	T 4928 9801 3608 3766 4523 4922 287 294 21565 331 325 332 1147 2180 3887
	ATI_motif No.14
	Motif name: 14_WRKY
	Alternate name: Unknown
	Alphabet: DNA
	Type: PCM
	Strands: +
	Total IC: 10.57
	Pseudocount: 1
	Consensus: NGTCAAMNRGTCAACG
	Target sites: 7199
	Extra info: [iclength] 0.660497997616911
	N G T C A A M N R G T C A A C G
	A 2666 620 756 744 5670 5433 2644 2391 4025 539 404 587 5696 5512 1166 1087
	C 1078 566 659 5105 476 512 3650 835 495 408 394 5674 509 484 4194 1038
	G 2459 5447 668 700 614 674 308 2760 2515 5533 385 443 451 564 839 3946
	T 996 566 5116 650 439 580 597 1213 164 719 6016 495 543 639 1000 1128
	ATI_motif No.15
	Motif name: 15_WRKY
	Alternate name: Unknown
	Alphabet: DNA
	Type: PCM
	Strands: +
	Total IC: 15.37
	Pseudocount: 1
	Consensus: CGTTGACYNRGTCAACG
	Target sites: 3662
	C G T T G A C Y N R G T C A A C G
	A 547 476 181 139 128 3366 344 134 1241 1831 121 146 116 3291 3094 689 565
	C 1931 350 296 107 168 80 3077 1731 663 73 148 113 3273 141 173 2117 627
	G 624 2130 129 177 3214 107 103 61 658 1608 3089 93 157 119 206 368 1941
	T 560 706 3056 3239 152 109 138 1736 1100 150 304 3310 116 111 189 488 529
	ATI_motif No.16
	Motif name: 16_WRKY
	Alternate name: Unknown
	Alphabet: DNA
	Type: PCM
	Strands: +
	Total IC: 17.01
	Pseudocount: 1
	Consensus: CGTTGACYRGTCAACG
	Target sites: 5270
	Extra info: [iclength] 1.06299248289845
	C G T T G A C Y R G T C A A C G
	A 745 609 192 137 175 4943 881 114 2201 102 127 163 4916 4628 865 742
	C 2955 432 278 131 140 111 4204 2799 72 49 97 4795 130 133 3380 872
	G 844 3354 134 172 4798 117 94 89 2889 4259 91 132 114 302 414 2865
	T 726 875 4666 4830 157 99 91 2268 108 860 4955 180 110 207 611 791
	ATI_motif No.17
	Motif name: 17_NAC
	Alternate name: Unknown
	Alphabet: DNA
	Type: PCM
	Strands: +
	Total IC: 9.69
	Pseudocount: 1
	Consensus: NNCTTAGNSNCTAAGNN
	Target sites: 1090
	Extra info: [iclength] 0.570156471827139
	N N C T T A G N S N C T A A G N N
	A 300 318 75 94 71 877 249 42 97 370 88 69 856 882 74 183 413
	C 172 376 845 51 81 78 105 475 509 257 667 78 92 82 67 189 225
	G 203 203 98 71 64 71 667 253 421 429 106 132 59 61 865 403 169
	T 415 193 72 874 874 64 69 320 63 34 229 811 83 65 84 315 283
	ATI_motif No.18
	Motif name: 18_HSFB2A
	Alternate name: Unknown
	Alphabet: DNA
	Type: PCM
	Strands: +
	Total IC: 7.94
	Pseudocount: 1
	Consensus: NNNNNTTCTAGAANNNNN
	Target sites: 1505
	N N N N N T T C T A G A A N N N N N
	A 285 668 686 257 223 184 97 66 107 1096 129 1202 1096 225 277 274 248 252
	C 272 263 249 435 618 105 133 1212 167 132 97 98 145 419 486 290 294 705
	G 710 318 277 504 422 142 92 85 133 166 1187 126 115 586 460 223 257 276
	T 238 256 293 309 242 1074 1183 142 1098 111 92 79 149 275 282 718 706 272
	ATI_motif No.19
	Motif name: 19_AT4G00250
	Alternate name: Unknown
	Alphabet: DNA
	Type: PCM
	Strands: +
	Total IC: 7.31
	Pseudocount: 1
	Consensus: NNNGGATAAGGTT
	Target sites: 5637
	Extra info: [iclength] 0.562423869144384
	N N N G G A T A A G G T T
	A 1986 1535 789 505 544 4565 931 4376 3906 415 817 500 893
	C 922 1231 1801 391 293 389 323 470 441 716 438 1006 949
	G 944 1597 949 4436 4630 352 289 317 878 3350 4010 704 872
	T 1785 1274 2098 305 170 331 4094 474 412 1156 372 3427 2923
	ATI_motif No.20
	Motif name: 20_SPL13B
	Alternate name: Unknown
	Alphabet: DNA
	Type: PCM
	Strands: +
	Total IC: 7.55
	Pseudocount: 1
	Consensus: NTCCGTACAGT
	Target sites: 8687
	N T C C G T A C A G T
	A 1850 1057 823 682 689 805 7691 459 4958 1901 1295
	C 1204 805 6414 6024 722 709 355 7504 550 1172 909
	G 3772 987 773 808 6807 485 300 355 1670 4793 1121
	T 1861 5838 677 1173 469 6688 341 369 1509 821 5362
	ATI_motif No.21
	Motif name: 21_bZIP53
	Alternate name: Unknown
	Alphabet: DNA
	Type: PCM
	Strands: +
	Total IC: 15.51
	Pseudocount: 1
	Consensus: TGCCACGTCAGCA
	Target sites: 5869
	Extra info: [iclength] 1.19321803765746
	T G C C A C G T C A G C A
	A 661 512 732 163 5533 151 128 125 272 5526 141 288 3428
	C 914 468 4927 5468 96 5364 118 125 5314 97 345 5266 733
	G 805 3964 89 110 125 207 5547 84 128 151 4221 131 803
	T 3489 925 121 128 115 147 76 5535 155 95 1162 184 905
	ATI_motif No.22
	Motif name: 22_bZIP
	Alternate name: Unknown
	Alphabet: DNA
	Type: PCM
	Strands: +
	Total IC: 19.09
	Pseudocount: 1
	Consensus: TGMTGACGTCAKCA
	Target sites: 21285
	T G M T G A C G T C A K C A
	A 2302 198 8885 100 89 21015 203 147 69 476 20923 495 1304 11512
	C 3120 249 11000 137 85 71 20795 95 138 20616 81 2993 16942 3564
	G 2593 20532 1283 100 20348 134 130 20875 88 72 152 8912 1505 3498
	T 13270 306 117 20948 763 65 157 168 20990 121 129 8885 1534 2711
	ATI_motif No.23
	Motif name: 23_unknown
	Alternate name: Unknown
	Alphabet: DNA
	Type: PCM
	Strands: +
	Total IC: 4.34
	Pseudocount: 1
	Consensus: NNNYACWGTWNN
	Target sites: 19775
	N N N Y A C W G T W N N
	A 6812 5305 3449 1108 14235 1850 6950 2030 1680 9437 2635 5587
	C 2752 2142 2789 8244 2026 13666 1638 1721 1761 2300 5558 8884
	G 5591 7422 4782 1021 1461 2478 1763 12591 2066 2621 8910 2550
	T 4620 4906 8755 9402 2053 1781 9424 3433 14268 5417 2672 2754
	ATI_motif No.24
	Motif name: 24_unknown
	Alternate name: Unknown
	Alphabet: DNA
	Type: PCM
	Strands: +
	Total IC: 5.86
	Pseudocount: 1
	Consensus: NNYACTGTAGCW
	Target sites: 3645
	Extra info: [iclength] 0.488198319304397
	N N Y A C T G T A G C W
	A 1255 1243 465 2754 511 388 368 393 2580 574 577 1920
	C 545 632 1593 294 2435 303 279 308 212 426 2306 329
	G 797 706 284 284 324 246 2419 232 307 2279 327 473
	T 1048 1064 1303 313 375 2708 579 2712 546 366 435 923
	ATI_motif No.25
	Motif name: 25_unknown
	Alternate name: Unknown
	Alphabet: DNA
	Type: PCM
	Strands: +
	Total IC: 16.35
	Pseudocount: 1
	Consensus: NNYACTGTAGCA
	Target sites: 139349
	Extra info: [iclength] 1.36248446862158
	N N Y A C T G T A G C A
	A 35462 22593 6596 136479 169 3336 243 148 136538 668 1607 86028
	C 14236 21469 56403 2313 138853 389 158 365 641 1226 135602 6075
	G 57342 36826 4082 334 128 189 138767 158 726 136591 696 17258
	T 32309 58461 72268 223 199 135435 181 138678 1444 864 1444 29988
	ATI_motif No.26
	Motif name: 26_unknown
	Alternate name: Unknown
	Alphabet: DNA
	Type: PCM
	Strands: +
	Total IC: 14.74
	Pseudocount: 1
	Consensus: NNYACTGTTCAYN
	Target sites: 57277
	Extra info: [iclength] 1.13384573507008
	N N Y A C T G T T C A Y N
	A 19400 22317 1754 55902 257 277 6125 226 4620 641 51195 1976 8669
	C 5770 5345 38234 405 55545 560 168 832 784 54039 3679 26219 21782
	G 20994 15657 1127 693 1215 438 50808 386 2126 1576 1447 1609 15948
	T 11113 13958 16162 277 260 56002 176 55833 49747 1021 956 27473 10878
	ATI_motif No.27
	Motif name: 27_unknown
	Alternate name: Unknown
	Alphabet: DNA
	Type: PCM
	Strands: +
	Total IC: 2.72
	Pseudocount: 1
	Consensus: NNNYNNTNTTNNN
	Target sites: 8775
	N N N Y N N T N T T N N N
	A 2574 2305 1529 1169 4256 1936 1209 2104 1050 1842 1423 4380 2101
	C 1406 1159 1214 2905 1216 3320 935 920 886 933 3764 1572 2150
	G 1769 1747 1876 1001 1022 949 1069 3935 1445 1112 1423 1323 1443
	T 3026 3564 4156 3700 2281 2570 5562 1816 5394 4888 2165 1500 3081
	ATI_motif No.28
	Motif name: 28_CAMTA1
	Alternate name: Unknown
	Alphabet: DNA
	Type: PCM
	Strands: +
	Total IC: 13.12
	Pseudocount: 1
	Consensus: NNAACGCGTTTTC
	Target sites: 66997
	N N A A C G C G T T T T C
	A 25399 16835 33711 62238 528 1286 683 1880 571 4812 10994 4648 4964
	C 8715 13722 12125 1786 65183 778 64701 910 15677 3770 1281 3029 36816
	G 9252 7125 10656 2100 565 64369 825 63040 13508 1526 2281 1692 10956
	T 23631 29315 10505 873 721 564 788 1167 37241 56889 52441 57628 14261
	ATI_motif No.29
	Motif name: 29_CAMTA
	Alternate name: Unknown
	Alphabet: DNA
	Type: PCM
	Strands: +
	Total IC: 8.79
	Pseudocount: 1
	Consensus: NNNNCGYGTNNAAWCCGYGT
	Target sites: 3912
	Extra info: [iclength] 0.439445069320987
	N N N N C G Y G T N N A A W C C G Y G T
	A 1761 1678 1668 1564 290 704 181 254 234 1688 1192 2610 2309 1861 847 538 470 322 474 540
	C 568 621 551 1226 3024 290 2058 259 278 424 847 289 295 405 2390 2396 501 1494 371 419
	G 670 527 640 740 280 2637 142 3179 297 860 897 534 399 356 448 523 2471 371 2518 529
	T 913 1086 1053 382 318 281 1531 220 3103 940 976 479 909 1290 227 455 470 1725 549 2424
	ATI_motif No.30
	Motif name: 30_unknown
	Alternate name: Unknown
	Alphabet: DNA
	Type: PCM
	Strands: +
	Total IC: 14.49
	Pseudocount: 1
	Consensus: NAWACGACGTCGTWTN
	Target sites: 5417
	Extra info: [iclength] 0.905425147910495
	N A W A C G A C G T C G T W T N
	A 1983 3465 2962 4472 82 104 3878 70 549 460 195 128 179 1525 537 1042
	C 862 532 436 371 5159 106 141 4710 103 982 5013 69 435 543 889 1547
	G 1500 873 476 420 77 5029 939 106 4671 154 106 5136 354 399 515 838
	T 1072 547 1543 154 99 178 459 531 94 3821 103 84 4449 2950 3476 1990
	ATI_motif No.31
	Motif name: 31_ERF
	Alternate name: Unknown
	Alphabet: DNA
	Type: PCM
	Strands: +
	Total IC: 4.53
	Pseudocount: 1
	Consensus: AAACGACAAA
	Target sites: 785
	A A A C G A C A A A
	A 446 418 493 84 77 523 84 507 484 404
	C 122 141 130 501 87 71 524 88 123 167
	G 84 135 72 90 553 85 93 102 76 104
	T 133 91 90 110 68 106 84 88 102 110
	ATI_motif No.32
	Motif name: 32_unknown
	Alternate name: Unknown
	Alphabet: DNA
	Type: PCM
	Strands: +
	Total IC: 6.17
	Pseudocount: 1
	Consensus: NNWWAWTCNNAAAN
	Target sites: 45206
	N N W W A W T C N N A A A N
	A 10519 13189 19038 31648 35408 18333 4054 5513 8683 10782 28769 32189 26159 15706
	C 12942 7513 4361 950 1069 1306 4341 27611 10871 11954 5304 3810 4239 7794
	G 15046 14636 4789 961 933 1092 4785 9134 21899 17151 6410 4239 5608 6721
	T 6699 9868 17018 11647 7796 24475 32026 2948 3753 5319 4723 4968 9200 14985
	ATI_motif No.33
	Motif name: 33_unknown
	Alternate name: Unknown
	Alphabet: DNA
	Type: PCM
	Strands: +
	Total IC: 5.25
	Pseudocount: 1
	Consensus: NNNWAWWNAWWAAN
	Target sites: 14772
	N N N W A W W N A W W A A N
	A 3033 3451 4988 8665 12048 9427 5407 3481 8152 5604 5696 10181 9373 6433
	C 4616 3815 2198 1073 735 680 1148 2686 1617 1272 1065 734 1582 2350
	G 4920 5194 4035 1030 653 709 965 6328 3009 1058 1565 903 1750 2580
	T 2203 2312 3551 4004 1336 3956 7252 2277 1994 6838 6446 2954 2067 3409
	ATI_motif No.34
	Motif name: 34_unknown
	Alternate name: Unknown
	Alphabet: DNA
	Type: PCM
	Strands: +
	Total IC: 3.87
	Pseudocount: 1
	Consensus: NNNAAWNNNNAAN
	Target sites: 40532
	N N N A A W N N N N A A N
	A 10131 14444 19037 26537 27368 22195 15775 8246 16315 19284 22636 27545 18483
	C 10877 7776 4583 2925 1832 2409 3711 6599 7422 7879 5579 4241 6654
	G 13352 11674 9571 2544 1930 3194 7263 18517 13242 7786 4524 3991 9253
	T 6172 6638 7341 8526 9402 12734 13783 7170 3553 5583 7793 4755 6142
	ATI_motif No.35
	Motif name: 35_G2-like
	Alternate name: Unknown
	Alphabet: DNA
	Type: PCM
	Strands: +
	Total IC: 4.65
	Pseudocount: 1
	Consensus: NAAAGATTCS
	Target sites: 2097
	N A A A G A T T C S
	A 926 1260 1518 1419 312 1506 269 254 312 117
	C 376 220 138 195 196 176 212 218 1296 970
	G 520 374 180 170 1225 251 159 487 273 615
	T 275 243 261 313 364 164 1457 1138 216 395
	ATI_motif No.36
	Motif name: 36_unknown
	Alternate name: Unknown
	Alphabet: DNA
	Type: PCM
	Strands: +
	Total IC: 13.17
	Pseudocount: 1
	Consensus: NVNGAWTAAAATAWTNN
	Target sites: 753
	N V N G A W T A A A A T A W T N N
	A 222 204 131 35 710 476 42 590 519 695 654 121 713 412 90 158 155
	C 169 207 274 161 13 13 36 5 12 26 42 30 13 64 51 321 260
	G 249 247 224 506 23 22 21 19 34 19 24 22 20 54 75 232 238
	T 113 95 124 51 7 242 654 139 188 13 33 580 7 223 537 42 100
	ATI_motif No.37
	Motif name: 37_unknown
	Alternate name: Unknown
	Alphabet: DNA
	Type: PCM
	Strands: +
	Total IC: 4.23
	Pseudocount: 1
	Consensus: NAWTAAACWANNN
	Target sites: 9581
	Extra info: [iclength] 0.325285368013031
	N A W T A A A C W A N N N
	A 1343 5285 3956 1009 6025 6325 6237 1926 5196 6318 2431 1304 1638
	C 2913 1859 1052 1500 1133 1240 1284 5063 944 1148 1780 2065 3758
	G 3821 1576 1208 977 1101 1048 1094 1704 939 1120 1067 2708 2736
	T 1504 861 3365 6095 1322 968 966 888 2502 995 4303 3504 1449
	ATI_motif No.38
	Motif name: 38_bHLH
	Alternate name: Unknown
	Alphabet: DNA
	Type: PCM
	Strands: +
	Total IC: 10.07
	Pseudocount: 1
	Consensus: NWWNHCSCACGTGSGNNWWN
	Target sites: 1814
	N W W N H C S C A C G T G S G N N W W N
	A 837 684 497 456 546 401 258 103 1609 63 64 88 154 92 199 396 803 926 720 495
	C 213 222 208 335 455 938 501 1473 57 1561 76 92 99 971 264 328 252 190 208 290
	G 267 177 174 241 353 259 986 115 83 97 1568 80 1458 504 1008 481 324 202 192 257
	T 497 731 935 782 460 216 69 123 65 93 106 1554 103 247 343 609 435 496 694 772
	ATI_motif No.39
	Motif name: 39_unknown
	Alternate name: Unknown
	Alphabet: DNA
	Type: PCM
	Strands: +
	Total IC: 4.51
	Pseudocount: 1
	Consensus: NAWWNNNNNNNNNWWAWNNNNN
	Target sites: 53254
	N A W W N N N N N N N N N W W A W N N N
	A 23998 35238 27843 17614 11745 11393 11102 11548 11608 11033 10802 10922 13888 20069 32722 35280 18229 7015 10271 11745
	C 8124 4022 2990 5426 14599 19289 15911 15517 15662 16434 17394 15697 9696 5101 3171 2953 3175 8511 21533 14176
	G 7711 4124 3008 5341 12319 15782 17968 16708 16108 15954 15508 18397 18174 5915 3255 2930 3674 11710 16230 19392
	T 13421 9870 19413 24873 14591 6790 8273 9481 9876 9833 9550 8238 11496 22169 14106 12091 28176 26018 5220 7941
	N N
	A 10605 20758
	C 17835 11343
	G 15898 12512
	T 8916 8641
	ATI_motif No.40
	Motif name: 40_unknown
	Alternate name: Unknown
	Alphabet: DNA
	Type: PCM
	Strands: +
	Total IC: 6.21
	Pseudocount: 1
	Consensus: NCMCTTCTTAN
	Target sites: 8423
	N C M C T T C T T A N
	A 1511 978 4292 1026 686 994 792 525 1214 6596 3037
	C 3605 4939 2628 5349 590 857 6325 1121 529 607 1527
	G 1573 695 816 1291 621 861 563 606 403 536 1197
	T 1734 1811 687 757 6526 5711 743 6171 6277 684 2662
	ATI_motif No.41
	Motif name: 41_GTL
	Alternate name: Unknown
	Alphabet: DNA
	Type: PCM
	Strands: +
	Total IC: 4.24
	Pseudocount: 1
	Consensus: NNGGTAAAWN
	Target sites: 3232
	Extra info: [iclength] 0.424387950313673
	N N G G T A A A W N
	A 607 514 286 416 560 1865 2485 2289 1684 1462
	C 800 730 521 330 504 321 255 182 143 514
	G 1266 1554 2163 1963 430 573 268 225 159 378
	T 559 434 262 523 1738 473 224 536 1246 878

## Sheet: S3_Dual_LUC_Reporter
Table S3 - Sequence information of seaATId CREs for Dual-Luciferase Reporter Assay
This table contains sequence infomation of the promoter sequences used to explore the transcriptional regulatory effects of sea-ATI motifs.
The synthetic promoters are cloned into the pGreenII 0800-LUC vector between HindIII and SmaI(or EcoRv) sites in front of the Firefly Luciferase (Fluc) reporter gene.
The 4-bp-long lowercase letters represent the spacers between individual CRE repeats, and the 47-bp-long lowercase letters represent the mini35s promoter sequence.
vector
	pGreenII 0800-LUC
synthetic promoters
	3_seaATId	CGCGTTCACACTGcgtaCGCGTTCACACTGtaatCGCGTTCACACTGccgcCGCGTTCACACTGctcgCGCGTTCACACTGtgtaCGCGTTCACACTGgtgcCGCGTTCACACTGgttcCGCGTTCACACTGtgctgcaagacccttcctctatataaggaagttcatttcatttggagagga
	25_seaATId	GTTACTGTAGCAcgtaGTTACTGTAGCAtaatGTTACTGTAGCAccgcGTTACTGTAGCActcgGTTACTGTAGCAtgtaGTTACTGTAGCAgtgcGTTACTGTAGCAgttcGTTACTGTAGCAtgctgcaagacccttcctctatataaggaagttcatttcatttggagagga
	26_seaATId	GACACTGTTCATCcgtaGACACTGTTCATCtaatGACACTGTTCATCccgcGACACTGTTCATCctcgGACACTGTTCATCtgtaGACACTGTTCATCgtgcGACACTGTTCATCagcaGACACTGTTCATCtgctgcaagacccttcctctatataaggaagttcatttcatttggagagga
	36_seaATId	GCGAATAAAATAATCcgtaGCGAATAAAATAATCtaatGCGAATAAAATAATCccgcGCGAATAAAATAATCctcgGCGAATAAAATAATCtgtaGCGAATAAAATAATCgtgcGCGAATAAAATAATCgttcGCGAATAAAATAATCtgctgcaagacccttcctctatataaggaagttcatttcatttggagagga
	34_seaATId	AAAAAAGAAAAAcgtaAAAAAAGAAAAAtaatAAAAAAGAAAAAccgcAAAAAAGAAAAActcgAAAAAAGAAAAAtgtaAAAAAAGAAAAAgtgcAAAAAAGAAAAAgttcAAAAAAGAAAAAtgctgcaagacccttcctctatataaggaagttcatttcatttggagagga
	mini35S	GCGGATGTACTCCCCTTCCATACTTCGCTTGTCCGCGCCACGCATCTTGTACGCCGCCCTCTCTACTCgcaagacccttcctctatataaggaagttcatttcatttggagagga
	35S	TGAGACTTTTCAACAAAGGGTAATTTCGGGAAACCTCCTCGGATTCCATTGCCCAGCTATCTGTCACTTCATCGAAAGGACAGTAGAAAAGGAAGGTGGCTCCTACAAATGCCATCATTGCGATAAAGGAAAGGCTATCATTCAAGATGCCTCTGCCGACAGTGGTCCCAAAGATGGACCCCCACCCACGAGGAGCATCGTGGAAAAAGAAGACGTTCCAACCACGTCTTCAAAGCAAGTGGATTGATGTGACATCTCCACTGACGTAAGGGATGACGCACAATCCCACTATCCTTCGCAAGACCCTTCCTCTATATAAGGAAGTTCATTTCATTTGGAGAGGACA
